# Supplementary material for: catena-Poly[[aqua­bis­(pyridine-κN)copper(II)]-μ-2,2′-(p-phenyl­enedi­oxy)diacetato-κ2 O:O′]
Source: Acta Crystallogr Sect E Struct Rep Online. 2010 Sep 18;66(Pt 10):m1283. doi: 10.1107/S1600536810036469 (PMC2983391; doi:10.1107/S1600536810036469)
Supplement: Supplementary file 2 [file e-66-m1283-Isup2.hkl]

# 
# h,k,l, Fc-squared, Fo-squared, sigma(Fo-squared) and status flag 
# 
data_I
_shelx_title ' sjx011221a in P1                 C2/c' 
_shelx_refln_list_code          4 
_shelx_F_calc_maximum      275.74 
_exptl_crystal_F_000       955.82 
_reflns_d_resolution_high  0.8410 
 
loop_ 
 _symmetry_equiv_pos_as_xyz 
 'x, y, z' 
 '-x, y, -z+1/2' 
 'x+1/2, y+1/2, z' 
 '-x+1/2, y+1/2, -z+1/2' 
 '-x, -y, -z' 
 'x, -y, z-1/2' 
 '-x+1/2, -y+1/2, -z' 
 'x+1/2, -y+1/2, z-1/2' 
 
_cell_length_a    15.3630 
_cell_length_b     6.0888 
_cell_length_c    21.8960 
_cell_angle_alpha  90.000 
_cell_angle_beta  103.670 
_cell_angle_gamma  90.000 
 
_shelx_F_squared_multiplier     1.000 
 
loop_ 
 _refln_index_h 
 _refln_index_k 
 _refln_index_l 
 _refln_F_squared_calc 
 _refln_F_squared_meas 
 _refln_F_squared_sigma 
 _refln_observed_status 
   4   0   0     2090.92     2514.71     99.66 o 
   6   0   0       18.70       27.42     90.45 o 
   8   0   0     5829.04     5768.88    218.05 o 
  10   0   0     4702.24     4844.29    353.58 o 
  12   0   0     8790.55     8169.16    561.88 o 
  14   0   0     2339.52     1931.46    180.69 o 
  16   0   0       10.28       -8.51    192.15 o 
   1   1   0    21679.34    22081.21    366.79 o 
   3   1   0     1456.74     1654.78     61.02 o 
   5   1   0      970.61      945.40     59.72 o 
   7   1   0     2654.02     2484.80    132.71 o 
   9   1   0     9131.35     9272.30    379.88 o 
  11   1   0     2948.31     2955.96    189.27 o 
  13   1   0      615.17      991.59    170.12 o 
  15   1   0       34.54      115.63    104.43 o 
  17   1   0      196.55      319.00    183.36 o 
   0   2   0     6765.14     6634.93    236.56 o 
   2   2   0    10704.49    10276.93    181.19 o 
   4   2   0     2869.45     2683.02     90.79 o 
   6   2   0       85.85      176.87     42.04 o 
   8   2   0     1854.13     1992.02     99.04 o 
  10   2   0     5272.74     5133.43    233.81 o 
  12   2   0     1553.81     1600.49    184.51 o 
  14   2   0      123.26       60.85    140.50 o 
  16   2   0      192.74      157.58    189.01 o 
   1   3   0    16466.65    16041.18    468.85 o 
   3   3   0     9266.72     9787.86    203.47 o 
   5   3   0      755.99      709.98     98.94 o 
   7   3   0      554.28      543.82     77.96 o 
   9   3   0     1307.23     1258.01     96.13 o 
  11   3   0     1458.05     1580.28    148.57 o 
  13   3   0      986.66      998.61    132.34 o 
  15   3   0      510.77      433.31    115.57 o 
   0   4   0        7.39      -18.26     56.93 o 
   2   4   0      732.66      831.98     78.03 o 
   4   4   0     2364.71     2147.06    333.18 o 
   6   4   0      393.11      433.51     89.86 o 
   8   4   0      707.45      892.51     91.43 o 
  10   4   0     1057.09      952.33     96.49 o 
  12   4   0      117.95      118.85     90.87 o 
  14   4   0       78.12      241.52    175.28 o 
   1   5   0     1263.35     1299.05     86.10 o 
   3   5   0      783.61      775.58     94.76 o 
   5   5   0       80.22      140.48    160.44 o 
   9   5   0      448.74      281.28     93.54 o 
  11   5   0      393.39      484.42    104.04 o 
   0   6   0      966.86     1037.07    122.36 o 
   2   6   0      298.28      195.07     63.27 o 
   4   6   0        1.19       84.47    104.44 o 
   6   6   0       70.19      375.21    182.85 o 
   8   6   0      110.79      288.75    224.40 o 
   1   7   0      173.85      529.63    137.34 o 
   3   7   0        5.89      181.10    108.16 o 
 -17   1   1       86.58      312.29    132.04 o 
 -15   1   1       40.19       85.69    117.50 o 
 -13   1   1       36.77       76.59     88.35 o 
 -11   1   1     1897.10     1901.55    134.81 o 
  -9   1   1      335.85      472.74     93.58 o 
  -7   1   1      892.99      905.28     65.06 o 
  -5   1   1     6904.61     6762.17    170.16 o 
  -3   1   1      438.69      460.52     57.67 o 
  -1   1   1    12112.19    11504.03    173.02 o 
   1   1   1     1103.92     1048.35     34.30 o 
   3   1   1    19969.10    19361.94    412.32 o 
   5   1   1     1240.97     1110.51     83.23 o 
   7   1   1     1009.77     1041.70     94.82 o 
   9   1   1      230.41      297.70     84.69 o 
  11   1   1       11.88       46.34     94.64 o 
  13   1   1      522.12      487.96    108.73 o 
  15   1   1       22.07       19.31     92.54 o 
  17   1   1       27.50      124.20    137.07 o 
 -16   2   1      156.71      332.27    129.99 o 
 -14   2   1        2.94        2.78     95.86 o 
 -12   2   1      210.18      303.45     96.27 o 
 -10   2   1      129.57       53.73     88.54 o 
  -8   2   1       70.90      200.69     63.86 o 
  -6   2   1      390.13      356.47     86.67 o 
  -4   2   1        4.39       50.39     32.94 o 
  -2   2   1     1311.48     1329.31     44.40 o 
   0   2   1      660.66      620.94    261.86 o 
   2   2   1     5486.85     5516.16    100.29 o 
   4   2   1      403.96      717.02     95.68 o 
   6   2   1      430.41      417.88     60.81 o 
   8   2   1      242.54      315.66     67.38 o 
  10   2   1      511.77      594.30    156.25 o 
  12   2   1     1197.75     1088.46    191.91 o 
  14   2   1       76.47       40.79     94.74 o 
  16   2   1      141.34      394.80    121.86 o 
 -15   3   1      124.55      203.76    116.55 o 
 -13   3   1      307.25      410.74    109.23 o 
 -11   3   1      345.52      210.67     95.99 o 
  -9   3   1      336.46      427.74     67.32 o 
  -7   3   1      310.90      390.40     53.84 o 
  -5   3   1     2929.57     2751.75    113.32 o 
  -3   3   1      715.17      664.83     44.15 o 
  -1   3   1     2691.47     2753.53    112.57 o 
   1   3   1     4703.09     4662.37    140.06 o 
   3   3   1     1564.87     1611.48     79.12 o 
   5   3   1      916.17      930.82     82.38 o 
   7   3   1     1461.87     1639.19    101.64 o 
   9   3   1      698.05      650.16     80.67 o 
  11   3   1      668.58      807.27     90.92 o 
  13   3   1       46.47      147.82    113.16 o 
  15   3   1       30.35       76.26    124.82 o 
 -14   4   1      195.42       33.20    141.01 o 
 -12   4   1      586.76      425.02    107.47 o 
 -10   4   1      515.56      425.11     99.24 o 
  -8   4   1       72.77       14.02     70.21 o 
  -6   4   1     1124.80     1148.36    112.35 o 
  -4   4   1     1061.14     1208.99     88.92 o 
  -2   4   1       55.24        5.37     49.96 o 
   0   4   1      966.16     1116.39     81.35 o 
   2   4   1     1110.48     1037.03     91.69 o 
   4   4   1       28.68       90.46    106.12 o 
   6   4   1      448.63      451.26     88.88 o 
   8   4   1      579.81      504.55     75.80 o 
  10   4   1      242.23      259.37     74.56 o 
  12   4   1       82.18      133.70    103.73 o 
  14   4   1       67.62      440.48    137.31 o 
 -11   5   1      187.19      335.16    119.00 o 
  -9   5   1       20.07       44.55     56.82 o 
  -7   5   1       33.59       48.53    236.30 o 
  -5   5   1      121.09       26.39    150.22 o 
  -3   5   1     1486.00     1620.93    214.38 o 
  -1   5   1     3106.64     3335.75    129.12 o 
   1   5   1      459.40      590.39     72.75 o 
   3   5   1       88.82      101.66     82.17 o 
   5   5   1      228.81      232.29    121.03 o 
   7   5   1      577.27      488.67     82.06 o 
   9   5   1       86.52      187.02     91.86 o 
  11   5   1      358.96      401.16    120.49 o 
 -10   6   1      170.51      117.23     99.93 o 
  -8   6   1      146.39      152.72    128.33 o 
  -6   6   1      189.53      423.89    203.14 o 
  -4   6   1      296.39      183.47    113.29 o 
  -2   6   1     1709.44     1877.24    146.16 o 
   0   6   1      390.21      456.40     60.49 o 
   2   6   1      309.81      190.97     66.03 o 
   4   6   1      493.76      403.03    146.27 o 
   6   6   1      536.29      509.65    130.24 o 
   8   6   1      247.10      109.05    121.68 o 
  -3   7   1      198.04      153.19     82.27 o 
  -1   7   1       79.60      234.52     98.88 o 
   1   7   1       27.74      -44.42    115.54 o 
   3   7   1      177.76      198.77     98.93 o 
 -18   0   2      330.16      316.86    273.29 o 
 -16   0   2      898.53     1035.40    168.48 o 
 -14   0   2        5.56      -43.98    179.99 o 
 -12   0   2      767.56      699.44    145.12 o 
 -10   0   2     2111.32     2288.21    176.05 o 
  -8   0   2     4213.82     4122.07    172.70 o 
  -6   0   2       46.87       39.71    101.52 o 
  -4   0   2    58074.71    57338.00   2751.10 o 
   2   0   2     1269.89      975.75     39.82 o 
   4   0   2       81.19       36.20     57.10 o 
   6   0   2     3398.06     3166.34    148.01 o 
   8   0   2     5593.26     5937.67    465.48 o 
  10   0   2    12011.56    11623.54    549.51 o 
  12   0   2     2362.72     2303.47    175.00 o 
  14   0   2      104.62       95.17    189.95 o 
  16   0   2      133.34      191.56    151.80 o 
 -17   1   2      219.17      643.02    223.94 o 
 -15   1   2      563.54      597.11    124.99 o 
 -13   1   2     2495.26     2606.38    153.91 o 
 -11   1   2     4607.69     4462.57    200.37 o 
  -9   1   2     2491.62     2570.66    122.90 o 
  -7   1   2      322.10      276.00     77.54 o 
  -5   1   2       53.00      147.07     44.05 o 
  -3   1   2     9460.74     8347.07    238.08 o 
  -1   1   2    20498.65    21620.58    449.54 o 
   1   1   2    74730.50    80415.27   2547.45 o 
   3   1   2       94.44       46.13     39.94 o 
   5   1   2      180.96      135.91     37.13 o 
   7   1   2     1149.32      978.19     72.24 o 
   9   1   2     4750.31     4706.60    199.71 o 
  11   1   2     3141.15     3225.93    155.18 o 
  13   1   2     1910.48     2253.30    184.41 o 
  15   1   2       18.56      -41.07    142.14 o 
  17   1   2        8.11      156.67     99.40 o 
 -16   2   2      363.90      333.25    116.35 o 
 -14   2   2      394.49      323.44     91.31 o 
 -12   2   2     1554.47     1493.07    135.20 o 
 -10   2   2     2972.12     3019.98    154.12 o 
  -8   2   2     5425.07     5672.09    189.53 o 
  -6   2   2     6573.34     6282.92    170.18 o 
  -4   2   2     3677.46     3709.32    132.35 o 
  -2   2   2    15134.20    15404.59    300.30 o 
   0   2   2    13728.63    13161.98    382.20 o 
   2   2   2    14079.21    13590.43    266.75 o 
   4   2   2     3866.42     3905.25    113.25 o 
   6   2   2     4270.11     3991.18    116.80 o 
   8   2   2     4695.64     4573.93    162.15 o 
  10   2   2     2894.91     2843.48    152.13 o 
  12   2   2     1173.96     1252.61    132.51 o 
  14   2   2      258.37      350.68    120.07 o 
  16   2   2       52.98      437.22    147.64 o 
 -15   3   2      182.22      409.10    265.26 o 
 -13   3   2       60.95      141.85     91.04 o 
 -11   3   2      593.27      648.00     94.73 o 
  -9   3   2     1313.95     1442.75    132.29 o 
  -7   3   2      713.69      768.22     72.12 o 
  -5   3   2      746.86      662.33     54.32 o 
  -3   3   2    12287.84    11683.76    417.84 o 
  -1   3   2     7489.47     7530.81    213.99 o 
   1   3   2      769.12      872.38     96.56 o 
   3   3   2     3228.77     3406.68     93.37 o 
   5   3   2      416.29      442.21     66.45 o 
   7   3   2       82.58       18.80     80.55 o 
   9   3   2     2441.86     2790.84    136.79 o 
  11   3   2     2733.08     2665.98    330.53 o 
  13   3   2      205.34      122.48    105.69 o 
  15   3   2      151.43      224.74    118.46 o 
 -14   4   2      339.39      378.43     93.99 o 
 -12   4   2      751.31      846.78    198.20 o 
 -10   4   2      280.96      267.81     66.86 o 
  -8   4   2      585.40      633.67     81.11 o 
  -6   4   2       55.88       19.62     50.28 o 
  -4   4   2       53.65       42.58     74.19 o 
  -2   4   2     1050.61     1214.07    111.08 o 
   0   4   2     4129.81     4194.14    112.92 o 
   2   4   2     2028.56     2132.71    124.16 o 
   4   4   2      287.98      254.40     74.53 o 
   6   4   2      101.62       42.86     55.40 o 
   8   4   2      194.42      209.66     70.75 o 
  10   4   2      667.99      526.06    118.84 o 
  12   4   2      148.18      167.46     91.75 o 
  14   4   2      275.53      321.49    158.29 o 
 -13   5   2      315.41      486.26    119.92 o 
 -11   5   2      125.51      186.34    112.15 o 
  -9   5   2      438.40      567.56    152.27 o 
  -7   5   2     1375.11     1138.89    132.52 o 
  -5   5   2     1178.75     1253.82    166.43 o 
  -3   5   2      218.83      216.77     84.06 o 
  -1   5   2     1106.99     1199.02     69.82 o 
   1   5   2     1912.51     1930.06     89.87 o 
   3   5   2      288.72      327.85    122.94 o 
   5   5   2      812.51     1060.37    160.46 o 
   7   5   2     1230.12     1371.30    115.42 o 
   9   5   2      696.80      950.12    216.75 o 
  11   5   2       91.20      170.03    122.05 o 
 -10   6   2       32.71      289.62     91.72 o 
  -8   6   2        2.87       54.11    275.38 o 
  -6   6   2        1.06       55.38    131.03 o 
  -4   6   2       49.89      112.93     67.38 o 
  -2   6   2      424.72      356.88     79.93 o 
   0   6   2      570.94      432.47     56.78 o 
   2   6   2       78.25       61.09     59.63 o 
   4   6   2       19.00       44.77    166.66 o 
   6   6   2       23.41      214.57    259.79 o 
   8   6   2       32.05      105.96    105.10 o 
  -3   7   2        0.36      177.00     98.64 o 
  -1   7   2       36.74      177.68     89.98 o 
   1   7   2       12.01      356.22    104.55 o 
   3   7   2       47.35      375.45    102.91 o 
 -17   1   3       23.34      290.46    143.90 o 
 -15   1   3      364.16      331.65    115.36 o 
 -13   1   3       37.98      -51.17    102.33 o 
 -11   1   3       72.86      157.48    111.37 o 
  -9   1   3     3758.86     3531.63    169.90 o 
  -7   1   3     1166.56     1118.97     65.18 o 
  -5   1   3     1541.92     1421.89     76.56 o 
  -3   1   3     2225.94     2288.56     76.84 o 
  -1   1   3    16874.87    14180.08    739.14 o 
   1   1   3     3332.38     3409.82     81.72 o 
   3   1   3    23518.46    24106.37    526.45 o 
   5   1   3     1477.34     1599.11     85.13 o 
   7   1   3      543.97      523.12    116.16 o 
   9   1   3      104.84      121.10     89.88 o 
  11   1   3      477.46      449.15    130.46 o 
  13   1   3      817.38      863.61    189.59 o 
  15   1   3       16.95      231.93    199.07 o 
 -16   2   3      147.18       45.48    165.25 o 
 -14   2   3      151.52      245.41    113.34 o 
 -12   2   3      291.03      268.86    103.99 o 
 -10   2   3      310.48      577.27    173.59 o 
  -8   2   3      222.05      241.55     71.21 o 
  -6   2   3      682.41      761.00     72.68 o 
  -4   2   3     1875.20     1785.15     95.67 o 
  -2   2   3      113.64      122.46     39.10 o 
   0   2   3     1311.68     1509.03     98.43 o 
   2   2   3       29.98       45.25     40.73 o 
   4   2   3       37.57       44.41     34.93 o 
   6   2   3     1894.25     2004.16    108.87 o 
   8   2   3     1139.68     1281.87     88.20 o 
  10   2   3      139.85      122.09     76.74 o 
  12   2   3      101.94      156.27     81.32 o 
  14   2   3       14.27      -49.10    106.66 o 
  16   2   3        0.26      427.04    197.14 o 
 -15   3   3      114.18       93.02    108.52 o 
 -13   3   3      289.37      309.11    101.10 o 
 -11   3   3        3.98      -43.09     86.19 o 
  -9   3   3      773.51      860.76     94.16 o 
  -7   3   3      400.34      420.66     64.36 o 
  -5   3   3     2486.47     2764.30    113.84 o 
  -3   3   3     1428.45     1265.81    104.98 o 
  -1   3   3     2613.29     2424.42     55.54 o 
   1   3   3     4201.57     4191.47    158.50 o 
   3   3   3      829.32      852.18     59.34 o 
   5   3   3       17.38       53.14     53.18 o 
   7   3   3      652.87      690.25     65.41 o 
   9   3   3      437.25      508.24     75.67 o 
  11   3   3      213.14      483.07    155.17 o 
  13   3   3      397.38      316.11     93.29 o 
  15   3   3      100.04      263.79    117.06 o 
 -14   4   3      442.18      292.00    154.18 o 
 -12   4   3      322.80      341.78     83.11 o 
 -10   4   3       31.97       35.98    263.86 o 
  -8   4   3      322.83      326.79     68.14 o 
  -6   4   3      268.00      289.61     54.11 o 
  -4   4   3      836.28      958.85     99.93 o 
  -2   4   3      808.58     1028.71    115.90 o 
   0   4   3     2382.06     2304.44     68.71 o 
   2   4   3       89.10       46.12     71.47 o 
   4   4   3      788.30      953.46    124.34 o 
   6   4   3     3191.88     3292.54    167.16 o 
   8   4   3     1291.61     1441.29    113.58 o 
  10   4   3       40.03      155.60     92.55 o 
  12   4   3       71.87       24.38     93.17 o 
  14   4   3       60.35      160.99    173.07 o 
 -13   5   3      248.26      301.87    129.05 o 
 -11   5   3      206.50      468.36    108.36 o 
  -9   5   3        5.06       45.87     94.73 o 
  -7   5   3       33.03       -7.94     63.71 o 
  -5   5   3     1839.90     2119.51    249.48 o 
  -3   5   3     1834.99     1960.50    139.34 o 
  -1   5   3      881.23      804.30     93.26 o 
   1   5   3        5.10      -26.42     52.84 o 
   3   5   3       13.11      116.49     99.02 o 
   5   5   3      102.91      119.61     77.81 o 
   7   5   3      670.70      731.16    100.75 o 
   9   5   3      526.46      590.08    125.80 o 
  11   5   3       91.96      273.46    131.54 o 
 -10   6   3      215.62      221.75    246.96 o 
  -8   6   3        4.96        2.98    234.49 o 
  -6   6   3      281.01      335.33    184.65 o 
  -4   6   3      773.39      586.73    216.90 o 
  -2   6   3     1109.85      668.33    131.54 o 
   0   6   3      305.02      119.72     81.33 o 
   2   6   3      126.12       86.25     53.90 o 
   4   6   3      410.21      203.09    105.74 o 
   6   6   3      201.76      246.08    153.57 o 
   8   6   3      359.84      175.76    133.74 o 
  -3   7   3      171.29      219.89    163.98 o 
  -1   7   3      228.49      241.17    126.44 o 
   1   7   3       41.84      197.60     94.23 o 
   3   7   3      183.33      190.44     95.87 o 
 -18   0   4      217.21      305.54    188.49 o 
 -16   0   4      926.64     1351.24    440.06 o 
 -14   0   4     2428.47     2507.41    245.33 o 
 -12   0   4     4440.18     4340.02    283.46 o 
 -10   0   4       12.78       25.87     77.17 o 
  -8   0   4     5607.92     5614.32    240.46 o 
  -6   0   4    47377.09    47585.04   2295.63 o 
  -4   0   4    46850.84    47180.30   2201.15 o 
  -2   0   4     7480.70     7107.84    174.90 o 
   0   0   4    11295.02    10638.48    246.40 o 
   2   0   4    76033.99    66316.26   4273.07 o 
   4   0   4      103.04      186.97     90.48 o 
   6   0   4     8101.39     7657.84    270.70 o 
   8   0   4     8340.36     7519.23    327.01 o 
  10   0   4     4044.53     4036.45    324.83 o 
  12   0   4      433.44      699.54    268.39 o 
  14   0   4     1893.09     1712.61    398.19 o 
  16   0   4      105.89      -81.12    162.24 o 
 -17   1   4      464.64      982.29    152.12 o 
 -15   1   4      855.07     1144.31    288.64 o 
 -13   1   4      107.01      197.16    104.54 o 
 -11   1   4      201.69      225.32     80.23 o 
  -9   1   4      923.81     1032.74    106.61 o 
  -7   1   4    10674.64    10390.24    315.85 o 
  -5   1   4    10510.65     9837.91    213.53 o 
  -3   1   4     9454.29     9357.76    185.29 o 
  -1   1   4     5816.30     6096.87    128.77 o 
   1   1   4     1979.05     1677.03     41.31 o 
   3   1   4    13133.43    13435.99    349.73 o 
   5   1   4     5488.19     5228.01    135.05 o 
   7   1   4     3944.75     3960.38    129.10 o 
   9   1   4     2511.71     2187.67    209.06 o 
  11   1   4     1237.42     1135.09    207.44 o 
  13   1   4      180.16       18.44     78.19 o 
  15   1   4      365.99      417.45    116.54 o 
 -16   2   4      446.37      474.65    159.19 o 
 -14   2   4      580.88      478.19    156.82 o 
 -12   2   4      235.87      208.71    124.31 o 
 -10   2   4     2581.36     2402.02    140.83 o 
  -8   2   4     1531.89     1508.01     84.95 o 
  -6   2   4      675.30      612.38     60.39 o 
  -4   2   4     1040.62     1046.53     66.90 o 
  -2   2   4    17193.34    16945.96    468.81 o 
   0   2   4     3886.42     4212.38    115.50 o 
   2   2   4     9745.64    10372.29    212.01 o 
   4   2   4     6732.29     6741.03    167.78 o 
   6   2   4      943.44      999.73     86.02 o 
   8   2   4      814.62      808.15    101.07 o 
  10   2   4     2635.02     2662.11    119.83 o 
  12   2   4     1491.96     1358.97    117.34 o 
  14   2   4      123.91       93.51    100.89 o 
  16   2   4      134.28      -33.57    131.85 o 
 -15   3   4      305.95      590.93    194.78 o 
 -13   3   4      272.79      199.84    103.41 o 
 -11   3   4     1042.01     1029.53    105.95 o 
  -9   3   4     2052.65     2123.56    147.14 o 
  -7   3   4     5211.12     5300.46    189.07 o 
  -5   3   4     3772.38     3700.12    129.53 o 
  -3   3   4     3897.95     3644.75    204.24 o 
  -1   3   4    12454.99    12209.44    395.57 o 
   1   3   4     4420.84     4325.89    139.14 o 
   3   3   4      788.01      715.15     63.92 o 
   5   3   4      790.11     1057.28     83.76 o 
   7   3   4     3177.85     3356.16    127.76 o 
   9   3   4     2033.27     2097.60    112.56 o 
  11   3   4     1569.49     1679.01    148.95 o 
  13   3   4      318.43      256.34    134.91 o 
  15   3   4       34.09      -47.27    122.37 o 
 -14   4   4        3.36      287.22    127.24 o 
 -12   4   4      117.36      302.68     94.22 o 
 -10   4   4      638.93      548.21     96.14 o 
  -8   4   4     1738.02     1644.78    119.70 o 
  -6   4   4      324.79      318.13     68.21 o 
  -4   4   4      168.83      213.14    169.78 o 
  -2   4   4     1438.16     1297.12    108.82 o 
   0   4   4     1641.83     1514.61     53.67 o 
   2   4   4      285.30      203.07     99.35 o 
   4   4   4      570.60      715.39     67.56 o 
   6   4   4     1453.06     1590.29    127.89 o 
   8   4   4      329.14      345.16     74.50 o 
  10   4   4      486.54      408.15     88.95 o 
  12   4   4      304.45      286.09     98.10 o 
 -13   5   4       93.77      236.02    124.53 o 
 -11   5   4      222.15      295.81     98.78 o 
  -9   5   4      217.86      120.88     86.98 o 
  -7   5   4       67.19       48.60     47.50 o 
  -5   5   4        8.84      111.04    100.69 o 
  -3   5   4      532.13      483.37    173.21 o 
  -1   5   4     1320.09     1398.07    102.31 o 
   1   5   4     1651.79     1536.24    110.29 o 
   3   5   4      432.05      472.17    112.59 o 
   5   5   4      454.36      442.19    151.26 o 
   7   5   4      111.80      257.77     86.10 o 
   9   5   4       59.26      -20.81     92.77 o 
  11   5   4      317.49      348.51    104.67 o 
 -10   6   4        4.55      427.75    171.71 o 
  -8   6   4      173.17      253.80    207.12 o 
  -6   6   4      849.25     1106.72    192.63 o 
  -4   6   4      394.75      199.19     85.77 o 
  -2   6   4        2.82       34.43    105.03 o 
   0   6   4       49.36       69.96     97.16 o 
   2   6   4       22.61       76.27     43.35 o 
   4   6   4       26.10       82.89    111.70 o 
   6   6   4      180.85      119.58    119.42 o 
   8   6   4      223.70      293.67    148.57 o 
  -3   7   4        0.91       10.73     93.85 o 
  -1   7   4       29.79       28.28    102.64 o 
   1   7   4       63.34      165.12     88.58 o 
 -17   1   5        2.86      367.82    150.23 o 
 -15   1   5       74.85      198.15    111.32 o 
 -13   1   5       63.32      115.71     87.65 o 
 -11   1   5      133.70      225.28     73.40 o 
  -9   1   5      539.78      672.86    157.50 o 
  -7   1   5     3493.15     3792.16    148.55 o 
  -5   1   5        1.45       63.27     50.17 o 
  -3   1   5     5044.48     4733.27    109.39 o 
  -1   1   5      536.21      536.23     28.00 o 
   1   1   5     8574.36     8606.98    133.64 o 
   3   1   5     8304.34     8405.60    162.65 o 
   5   1   5      259.58      278.23     44.97 o 
   7   1   5     2348.28     2254.75    105.51 o 
   9   1   5      373.52      354.76     75.60 o 
  11   1   5       56.15       70.09     74.77 o 
  13   1   5       49.99       99.39     71.91 o 
  15   1   5       53.32       -7.76    116.65 o 
 -16   2   5        0.60      -68.11    136.23 o 
 -14   2   5      288.66      343.47    100.32 o 
 -12   2   5        1.44       44.42     76.20 o 
 -10   2   5       13.30       65.48     81.35 o 
  -8   2   5     1712.19     1786.42    110.73 o 
  -6   2   5        1.76       23.62     43.15 o 
  -4   2   5      439.91      500.09     63.97 o 
  -2   2   5     4543.03     4401.85    148.72 o 
   0   2   5       13.73        6.20     30.31 o 
   2   2   5     3505.30     3651.03    103.01 o 
   4   2   5     3976.98     3888.00    163.21 o 
   6   2   5       63.06       77.00     49.10 o 
   8   2   5      160.86      325.13     80.37 o 
  10   2   5      332.11      303.56     79.32 o 
  12   2   5      633.48      823.36    138.51 o 
  14   2   5       35.33       -0.81    123.95 o 
 -15   3   5       28.80      -63.99    127.97 o 
 -13   3   5      395.21      181.49    105.72 o 
 -11   3   5       57.29      165.81     77.54 o 
  -9   3   5      412.57      589.11    111.13 o 
  -7   3   5     1593.33     1682.87    133.64 o 
  -5   3   5     1553.79     1577.70     99.76 o 
  -3   3   5     6636.80     6836.04    299.20 o 
  -1   3   5      511.08      613.91     78.55 o 
   1   3   5      150.79      263.39     66.23 o 
   3   3   5     1280.75     1343.40     69.18 o 
   5   3   5     4486.20     4645.78    170.65 o 
   7   3   5     1461.51     1771.68    120.10 o 
   9   3   5      845.91      955.64    170.98 o 
  11   3   5       96.26      133.43     72.01 o 
  13   3   5       25.10       78.45     87.23 o 
 -14   4   5        5.49      148.60    143.39 o 
 -12   4   5      547.47      551.46    105.50 o 
 -10   4   5       29.05      -39.84     79.68 o 
  -8   4   5       40.69       39.52     69.00 o 
  -6   4   5       58.13       95.57     47.12 o 
  -4   4   5     2060.75     1976.90    212.36 o 
  -2   4   5      191.78      184.58     92.69 o 
   0   4   5      380.51      545.98     55.66 o 
   2   4   5     1237.15     1423.93    118.00 o 
   4   4   5      264.67      268.31     65.79 o 
   6   4   5       18.88      170.09    107.51 o 
   8   4   5      118.21      168.75     69.13 o 
  10   4   5       59.02       19.11     65.66 o 
  12   4   5        4.44      -62.46    124.92 o 
 -13   5   5      105.34      214.64    116.35 o 
 -11   5   5       37.83       29.94    163.81 o 
  -9   5   5      145.15       99.44     65.98 o 
  -7   5   5      973.86      944.48    133.92 o 
  -5   5   5     1440.29     1653.64    220.74 o 
  -3   5   5      240.94      145.58     72.91 o 
  -1   5   5      255.96      359.26     63.99 o 
   1   5   5      315.47      171.49     76.60 o 
   3   5   5       19.49      -16.97    149.70 o 
   5   5   5      756.20      829.41    246.81 o 
   7   5   5     1359.82     1404.56    157.17 o 
   9   5   5      393.72      168.09    118.27 o 
  11   5   5        4.54      144.50    102.00 o 
 -10   6   5      108.42      546.82    164.43 o 
  -8   6   5      273.65      245.54    165.08 o 
  -6   6   5      650.92      614.03    289.81 o 
  -4   6   5      468.45      200.71     95.69 o 
  -2   6   5      437.12      452.82     80.14 o 
   0   6   5      844.72     1119.32    265.57 o 
   2   6   5      171.92       80.34     48.30 o 
   4   6   5      383.52      435.81    130.09 o 
   6   6   5      598.86      787.07    237.08 o 
   8   6   5      556.77      413.27    160.92 o 
  -3   7   5      123.25      120.75     94.14 o 
  -1   7   5      177.94      173.82    103.73 o 
   1   7   5      110.66      126.16    121.45 o 
 -18   0   6      601.86      403.90    192.37 o 
 -16   0   6      663.28      951.78    166.55 o 
 -14   0   6       17.60      113.37    181.99 o 
 -12   0   6      423.30      552.93    288.06 o 
 -10   0   6      664.18      707.83    190.94 o 
  -8   0   6    21817.59    22947.10   1041.94 o 
  -6   0   6    51392.88    52268.92   2516.51 o 
  -4   0   6     2850.79     2415.17     98.69 o 
  -2   0   6     1661.31     1382.68     97.51 o 
   0   0   6     9858.69    11096.74    306.16 o 
   2   0   6     3467.56     3481.52    147.54 o 
   4   0   6    37491.94    34501.46   1172.65 o 
   6   0   6    37567.11    39018.66   1551.36 o 
   8   0   6     2391.21     1997.17    395.85 o 
  10   0   6      412.04        8.70    351.15 o 
  12   0   6     1064.24     1118.75    344.04 o 
  14   0   6      906.02      820.26    145.43 o 
  16   0   6      482.04      600.95    175.76 o 
 -17   1   6      406.06      780.35    147.62 o 
 -15   1   6     1084.07     1202.17    144.09 o 
 -13   1   6     1043.38     1145.42    120.48 o 
 -11   1   6      671.01      845.62    109.83 o 
  -9   1   6      539.74      557.47     84.58 o 
  -7   1   6     8511.43     8510.45    208.99 o 
  -5   1   6     8896.18     9278.39    224.97 o 
  -3   1   6      420.48      345.04     37.27 o 
  -1   1   6     8757.58     8474.29    182.82 o 
   1   1   6     4617.53     4199.71     82.92 o 
   3   1   6    14352.61    14646.25    274.86 o 
   5   1   6     3481.05     3272.59    135.85 o 
   7   1   6     2308.30     2166.45    109.69 o 
   9   1   6       21.87      104.15     66.99 o 
  11   1   6      459.60      420.58     99.45 o 
  13   1   6      988.87     1153.33    228.05 o 
  15   1   6     1065.33     1276.50    155.36 o 
 -16   2   6      345.64      399.94    118.31 o 
 -14   2   6      829.04      765.48    138.28 o 
 -12   2   6       89.01      235.99    137.12 o 
 -10   2   6     1587.59     1810.34    212.65 o 
  -8   2   6     3287.93     3176.78    143.84 o 
  -6   2   6    14034.38    13685.15    371.13 o 
  -4   2   6     6567.35     5807.03    155.69 o 
  -2   2   6     3405.92     2990.21    140.07 o 
   0   2   6     4937.60     4745.35    110.48 o 
   2   2   6     4548.60     4663.40    151.97 o 
   4   2   6     8318.82     8517.64    197.99 o 
   6   2   6     2111.30     2158.50     97.85 o 
   8   2   6     2161.86     2234.89    116.46 o 
  10   2   6      372.78      317.94     87.10 o 
  12   2   6      466.04      260.36     94.14 o 
  14   2   6      277.91      318.84    105.90 o 
 -15   3   6      238.78       60.84    194.01 o 
 -13   3   6        8.46       10.64     96.14 o 
 -11   3   6      192.34      111.30     93.93 o 
  -9   3   6     3853.55     3811.36    192.77 o 
  -7   3   6     2882.18     2925.71    150.79 o 
  -5   3   6     2779.85     2619.27    169.74 o 
  -3   3   6     1548.59     1517.71    137.11 o 
  -1   3   6     1149.40     1115.95     69.07 o 
   1   3   6       16.09       57.51     35.20 o 
   3   3   6     4759.00     4790.14    176.38 o 
   5   3   6     6486.84     6596.71    180.99 o 
   7   3   6     2149.70     2341.90    108.21 o 
   9   3   6     1529.64     1515.33    121.33 o 
  11   3   6      974.47     1243.75    175.18 o 
  13   3   6      116.61       53.88     93.82 o 
 -14   4   6       78.06      216.13    111.23 o 
 -12   4   6      285.09      284.72     91.90 o 
 -10   4   6      398.28      358.89     81.05 o 
  -8   4   6      176.52      175.00     55.83 o 
  -6   4   6      452.53      417.90     70.74 o 
  -4   4   6     1040.94     1172.67    110.18 o 
  -2   4   6      558.34      779.54     67.92 o 
   0   4   6     1030.33     1110.40     76.41 o 
   2   4   6     2395.01     2515.76    167.50 o 
   4   4   6      302.07      304.43     60.70 o 
   6   4   6       11.43      116.26     77.58 o 
   8   4   6      202.34      221.79     73.06 o 
  10   4   6      318.21      406.88     95.14 o 
  12   4   6      202.15       59.10     88.56 o 
 -13   5   6        0.92      126.61     91.68 o 
 -11   5   6      194.92      207.45     94.86 o 
  -9   5   6      167.71      132.90     55.88 o 
  -7   5   6     1232.36     1637.39    209.90 o 
  -5   5   6     1805.46     1883.53    212.68 o 
  -3   5   6      572.99      612.10     85.29 o 
  -1   5   6        2.91      136.59     94.98 o 
   1   5   6     1536.37     1765.43    145.39 o 
   3   5   6     1018.97     1025.72    108.70 o 
   5   5   6      266.42      186.32     89.23 o 
   7   5   6      491.94      812.49    152.14 o 
   9   5   6      193.71      243.94     96.10 o 
  11   5   6       34.74      348.69    203.13 o 
 -10   6   6       42.93      115.92    202.66 o 
  -8   6   6      128.61       55.38    133.77 o 
  -6   6   6      117.12       89.19    110.01 o 
  -4   6   6       59.44       99.61     86.78 o 
  -2   6   6       12.43       12.40     73.34 o 
   0   6   6       13.93      112.87    123.58 o 
   2   6   6      233.82      112.48     70.82 o 
   4   6   6      304.14      346.68    126.86 o 
   6   6   6      134.36      491.70    265.68 o 
   8   6   6       16.76      148.63    148.38 o 
  -1   7   6        1.87       60.81    105.61 o 
 -17   1   7       49.22      332.64    179.74 o 
 -15   1   7      148.72      139.68    138.83 o 
 -13   1   7     1371.81     1407.17    154.76 o 
 -11   1   7      128.03      160.05     92.64 o 
  -9   1   7      208.00      212.66     58.82 o 
  -7   1   7      746.86     1007.84     93.67 o 
  -5   1   7     3496.36     3655.64    118.25 o 
  -3   1   7     4004.59     3803.69    115.00 o 
  -1   1   7    23165.65    24672.32    619.79 o 
   1   1   7     2640.53     2518.62     77.39 o 
   3   1   7     1624.77     1603.88     50.58 o 
   5   1   7     1739.36     1863.08     79.81 o 
   7   1   7      276.51      155.57     54.82 o 
   9   1   7      255.19      264.12     68.83 o 
  11   1   7       47.78       84.67     66.42 o 
  13   1   7      248.42      139.11     89.99 o 
  15   1   7       59.42      119.31    127.53 o 
 -16   2   7        1.98      -45.72    163.05 o 
 -14   2   7       42.35       61.76    104.97 o 
 -12   2   7      383.51      353.38     92.33 o 
 -10   2   7        5.19       13.47     61.93 o 
  -8   2   7       31.70       72.53     62.74 o 
  -6   2   7      405.09      500.38     89.15 o 
  -4   2   7      705.64      835.11     51.79 o 
  -2   2   7      619.50      593.83     45.41 o 
   0   2   7     5427.76     5585.45    104.71 o 
   2   2   7     2620.30     2829.40     75.31 o 
   4   2   7     2605.67     2724.33     88.33 o 
   6   2   7     2036.22     1923.67     97.12 o 
   8   2   7      221.84      213.42     69.37 o 
  10   2   7       84.18      117.19     71.69 o 
  12   2   7      554.05      502.18    105.68 o 
  14   2   7      121.03      -47.83     95.65 o 
 -15   3   7       12.61       72.08    147.06 o 
 -13   3   7      234.98      151.92    102.46 o 
 -11   3   7      810.27      934.76    128.94 o 
  -9   3   7       19.76       45.21     98.29 o 
  -7   3   7      843.18      962.94     99.25 o 
  -5   3   7      398.61      434.19     59.21 o 
  -3   3   7     1861.83     1899.06    130.61 o 
  -1   3   7      508.02      629.65     58.25 o 
   1   3   7     2728.31     2606.81     79.72 o 
   3   3   7      628.07      612.35     80.70 o 
   5   3   7      600.82      857.98     62.41 o 
   7   3   7      136.43      130.86     81.38 o 
   9   3   7      237.20      254.75     76.70 o 
  11   3   7       96.02      197.57     82.94 o 
  13   3   7       48.82        8.01     85.38 o 
 -14   4   7        0.91      -62.36    124.73 o 
 -12   4   7      291.64      270.85     97.03 o 
 -10   4   7       45.64       23.96     68.96 o 
  -8   4   7      792.95      687.21    123.21 o 
  -6   4   7     1902.62     1834.10    272.91 o 
  -4   4   7      714.24      505.14    108.51 o 
  -2   4   7      658.81      859.65     71.65 o 
   0   4   7     1349.82     1383.99    133.57 o 
   2   4   7     1489.30     1555.62    109.77 o 
   4   4   7       78.78      138.81     62.02 o 
   6   4   7     1316.53     1224.46    113.54 o 
   8   4   7      471.36      487.99     74.33 o 
  10   4   7      149.51      166.24     96.11 o 
  12   4   7       31.09       85.30    101.63 o 
 -13   5   7        3.81       46.48    101.88 o 
 -11   5   7      284.59      221.86    102.77 o 
  -9   5   7      752.80      442.41    104.58 o 
  -7   5   7      424.95      666.73    287.81 o 
  -5   5   7      157.01       65.90     64.07 o 
  -3   5   7       80.66        6.78     55.66 o 
  -1   5   7        3.29       70.90    124.48 o 
   1   5   7      678.43      748.98     91.17 o 
   3   5   7      759.89      730.02    148.90 o 
   5   5   7      541.82      740.46    107.50 o 
   7   5   7       97.97       90.03     77.26 o 
   9   5   7      123.31      247.87    121.33 o 
  -8   6   7      349.29      415.42    268.72 o 
  -6   6   7      108.95       84.04    114.31 o 
  -4   6   7      275.68      264.47     92.56 o 
  -2   6   7      221.04      202.52     82.22 o 
   0   6   7      358.98      312.96    116.46 o 
   2   6   7      310.74      215.77     87.48 o 
   4   6   7      372.33       99.65     80.47 o 
   6   6   7      154.84      -79.14    158.28 o 
 -18   0   8      558.20     1036.47    418.64 o 
 -16   0   8      246.32      174.27    213.56 o 
 -14   0   8      124.69      211.48    108.83 o 
 -12   0   8     5360.29     4751.75    357.49 o 
 -10   0   8     9165.65     8925.78    365.70 o 
  -8   0   8     1092.69     1107.28    165.45 o 
  -6   0   8    10629.40    10539.05    401.07 o 
  -4   0   8     3786.57     3640.78    142.60 o 
  -2   0   8      202.08      275.76     33.81 o 
   0   0   8     7570.49     7036.63    180.33 o 
   2   0   8    39938.14    40985.89   1284.97 o 
   4   0   8    17553.11    16733.39    492.67 o 
   6   0   8     2202.99     1765.77    171.91 o 
   8   0   8      789.60      828.35    107.15 o 
  10   0   8        8.07      -62.24    124.47 o 
  12   0   8      667.57      664.70    141.40 o 
  14   0   8      601.31      365.76    357.20 o 
 -17   1   8      729.35      688.11    142.75 o 
 -15   1   8       22.82       66.41    117.66 o 
 -13   1   8        7.14        6.05     92.47 o 
 -11   1   8      347.98      424.17     82.73 o 
  -9   1   8     4122.10     4227.19    175.24 o 
  -7   1   8     7854.51     8067.00    212.33 o 
  -5   1   8    13695.16    13576.98    321.90 o 
  -3   1   8      880.84      773.50     42.91 o 
  -1   1   8      281.43      226.35     35.97 o 
   1   1   8      154.30      140.90     23.51 o 
   3   1   8     9102.30     9177.33    185.96 o 
   5   1   8     8828.86     8730.69    212.62 o 
   7   1   8     2045.99     2059.67    100.94 o 
   9   1   8      137.17      175.95     71.21 o 
  11   1   8      812.21      760.74     96.31 o 
  13   1   8      998.43     1000.07    138.62 o 
  15   1   8      324.05      336.72    157.59 o 
 -16   2   8      247.53      474.09    176.20 o 
 -14   2   8      691.07      909.70    258.31 o 
 -12   2   8        4.92       11.51     72.32 o 
 -10   2   8      703.56      849.44    103.98 o 
  -8   2   8     5910.28     5606.42    207.93 o 
  -6   2   8     4509.44     4110.64    164.84 o 
  -4   2   8     4758.48     4824.48    153.92 o 
  -2   2   8     1233.90     1062.44     79.66 o 
   0   2   8     4378.72     4095.49     68.80 o 
   2   2   8     1346.78     1520.43     99.09 o 
   4   2   8    14697.66    15436.94    323.29 o 
   6   2   8     3173.87     3040.44    121.09 o 
   8   2   8      316.53      330.74     63.84 o 
  10   2   8      321.57      353.74     94.07 o 
  12   2   8     1056.10      814.50    120.51 o 
  14   2   8      532.14      519.89    104.66 o 
 -15   3   8      482.42      883.70    218.74 o 
 -13   3   8      672.23      653.50    163.06 o 
 -11   3   8       59.59       99.47     87.37 o 
  -9   3   8     2221.80     2413.80    155.43 o 
  -7   3   8     4289.76     4505.75    202.68 o 
  -5   3   8     4477.55     4742.53    197.10 o 
  -3   3   8        9.04       52.44     54.63 o 
  -1   3   8       47.61      147.94     48.25 o 
   1   3   8     4214.15     4205.70    104.50 o 
   3   3   8     8184.35     8574.34    207.43 o 
   5   3   8     4655.96     4884.16    140.17 o 
   7   3   8      466.70      862.99     88.22 o 
   9   3   8      169.37      154.28     98.18 o 
  11   3   8        6.80      -40.16     98.61 o 
  13   3   8      277.44        3.20     95.13 o 
 -14   4   8      153.47      229.49    118.75 o 
 -12   4   8       71.02      102.41    142.20 o 
 -10   4   8        8.45       64.24     81.44 o 
  -8   4   8     1910.15     1772.37    140.39 o 
  -6   4   8     3300.44     3568.04    207.05 o 
  -4   4   8      795.70      848.64    100.64 o 
  -2   4   8       63.10       62.95     58.90 o 
   0   4   8       15.33        5.91     48.04 o 
   2   4   8      743.56      683.22     71.69 o 
   4   4   8     1094.67      881.42    130.77 o 
   6   4   8      727.18      678.64     99.77 o 
   8   4   8      304.12      497.69     87.54 o 
  10   4   8       31.23       61.27     71.44 o 
  12   4   8       89.50      143.91     98.58 o 
 -11   5   8       38.39       74.39     78.08 o 
  -9   5   8      115.30       76.64    107.82 o 
  -7   5   8      633.76      534.99    298.03 o 
  -5   5   8      237.72      156.11     97.77 o 
  -3   5   8      432.97      348.79     92.34 o 
  -1   5   8      293.55      321.52     76.25 o 
   1   5   8      858.76     1136.36    108.75 o 
   3   5   8     1209.33     1274.27    105.91 o 
   5   5   8      339.04      340.58     81.65 o 
   7   5   8      165.97      230.88     88.55 o 
   9   5   8       66.82       47.83    106.71 o 
  -8   6   8      133.71      -73.20    178.84 o 
  -6   6   8      247.10      149.64     85.24 o 
  -4   6   8       53.72      120.84     84.14 o 
  -2   6   8       46.81      328.28    130.98 o 
   0   6   8        0.97      -54.98    109.97 o 
   2   6   8      397.00      281.29     91.16 o 
   4   6   8      158.02       89.54    145.16 o 
   6   6   8       45.73      109.82    113.06 o 
 -17   1   9       57.66      303.69    175.06 o 
 -15   1   9        0.87       26.99     90.15 o 
 -13   1   9      192.00      243.03    126.50 o 
 -11   1   9      257.95      237.22     80.10 o 
  -9   1   9      404.18      282.19     92.20 o 
  -7   1   9       65.23       48.99     61.94 o 
  -5   1   9      534.46      681.65     87.67 o 
  -3   1   9     2476.07     2577.39     55.57 o 
  -1   1   9       94.63       49.28     45.59 o 
   1   1   9     3772.16     3681.20     68.47 o 
   3   1   9     1272.04     1306.45     54.55 o 
   5   1   9     2757.14     2870.04    103.48 o 
   7   1   9      329.12      318.75     53.60 o 
   9   1   9       50.05      117.88     65.38 o 
  11   1   9       31.64      102.79     77.36 o 
  13   1   9        5.93       37.38     92.22 o 
 -16   2   9       23.98       68.01     95.61 o 
 -14   2   9      343.88      320.43    106.31 o 
 -12   2   9      333.87      322.55    108.19 o 
 -10   2   9      169.37      185.01     65.49 o 
  -8   2   9      224.42      334.64     78.74 o 
  -6   2   9       44.93       95.46     43.35 o 
  -4   2   9     1690.07     1946.96     56.47 o 
  -2   2   9      612.55      631.55     42.84 o 
   0   2   9     8026.50     7941.08    120.41 o 
   2   2   9      686.31      756.86     90.94 o 
   4   2   9       12.95       38.75     42.18 o 
   6   2   9     1713.13     1547.28     86.30 o 
   8   2   9      152.60       50.49     60.88 o 
  10   2   9      264.40      226.69     97.79 o 
  12   2   9       65.09      123.94     97.38 o 
  14   2   9      349.47      246.02    106.91 o 
 -15   3   9      118.49       79.38    190.41 o 
 -13   3   9       21.75       52.91    107.24 o 
 -11   3   9      667.59      694.40    121.97 o 
  -9   3   9      492.74      568.65    116.16 o 
  -7   3   9     2345.46     2569.98    134.44 o 
  -5   3   9     1081.14     1037.88     48.87 o 
  -3   3   9      390.66      316.10     97.20 o 
  -1   3   9     1153.05     1192.58    116.07 o 
   1   3   9      586.12      718.40     57.95 o 
   3   3   9      531.03      602.03     82.16 o 
   5   3   9     1634.21     1676.16    116.48 o 
   7   3   9     2677.22     2632.61    133.28 o 
   9   3   9       77.28      116.34     79.17 o 
  11   3   9       46.36      219.32     97.39 o 
  13   3   9       11.41       75.48     96.66 o 
 -14   4   9       13.23      153.63    137.67 o 
 -12   4   9       54.00      100.02     72.41 o 
 -10   4   9      922.18     1070.43    165.51 o 
  -8   4   9        8.30       69.58     52.68 o 
  -6   4   9       88.97       84.88     53.15 o 
  -4   4   9      221.38      284.44     86.28 o 
  -2   4   9      817.30      963.12    118.31 o 
   0   4   9       14.24       89.60     49.57 o 
   2   4   9     1114.93     1102.16    196.65 o 
   4   4   9       20.81       57.45     60.88 o 
   6   4   9        7.55      124.65     70.74 o 
   8   4   9       42.49       51.13     64.99 o 
  10   4   9      344.78      361.78    111.43 o 
 -11   5   9      398.97      168.29    111.56 o 
  -9   5   9      282.20      148.12    101.81 o 
  -7   5   9      223.75      176.59    147.72 o 
  -5   5   9      147.36       60.57     98.31 o 
  -3   5   9       73.93       61.11     73.20 o 
  -1   5   9      194.20      194.26     75.04 o 
   1   5   9     1434.16     1364.45     99.34 o 
   3   5   9     1002.29      869.82    138.14 o 
   5   5   9       56.21       63.76     88.05 o 
   7   5   9       69.15      186.34     87.92 o 
   9   5   9       81.51      145.22    121.42 o 
  -8   6   9      422.58      680.95    115.18 o 
  -6   6   9      346.24      381.44    172.63 o 
  -4   6   9      281.09      299.80     86.79 o 
  -2   6   9      183.10      298.33     93.01 o 
   0   6   9      382.48      280.56     99.25 o 
   2   6   9      571.66      634.31    103.82 o 
   4   6   9      441.45      276.47    151.94 o 
   6   6   9      217.00      -55.42    110.85 o 
 -18   0  10       43.49       17.21    270.21 o 
 -16   0  10      316.59      253.67    164.12 o 
 -14   0  10      182.21      191.38    136.20 o 
 -12   0  10      904.52     1275.07    195.15 o 
 -10   0  10     3350.29     3387.12    278.94 o 
  -8   0  10     3500.38     3342.87    171.50 o 
  -6   0  10     3577.43     3900.77    185.96 o 
  -4   0  10     4101.86     4274.33    223.23 o 
  -2   0  10     4987.67     5348.89    234.10 o 
   0   0  10    23011.46    23552.77    703.21 o 
   2   0  10    18145.25    19108.23    499.63 o 
   4   0  10     4624.22     4460.36    137.45 o 
   6   0  10     3184.18     3262.18    185.49 o 
   8   0  10     3286.89     3209.22    177.52 o 
  10   0  10      436.96      314.58    136.18 o 
  12   0  10      850.08      928.63    274.42 o 
  14   0  10      829.66      995.86    186.73 o 
 -17   1  10      185.36       97.00    115.34 o 
 -15   1  10      185.93      167.44    100.26 o 
 -13   1  10     1011.97     1209.84    122.37 o 
 -11   1  10     2685.88     3062.45    177.78 o 
  -9   1  10     2433.11     2300.84    112.72 o 
  -7   1  10      821.02      720.04     90.11 o 
  -5   1  10     4233.55     3989.10    118.01 o 
  -3   1  10     1609.21     1587.79     51.58 o 
  -1   1  10      133.19       87.28     44.75 o 
   1   1  10    11134.79    11397.44    194.97 o 
   3   1  10     3622.23     3549.46     84.33 o 
   5   1  10      817.79      925.83     68.99 o 
   7   1  10      907.03      913.31     75.99 o 
   9   1  10     1213.55     1342.91    101.84 o 
  11   1  10       85.52       98.68    100.69 o 
  13   1  10      369.58      246.29     97.19 o 
 -16   2  10      238.92      388.57    287.80 o 
 -14   2  10      166.16      144.13     96.57 o 
 -12   2  10      479.03      494.88    110.71 o 
 -10   2  10      567.20      562.40    116.19 o 
  -8   2  10     5594.23     5498.18    228.44 o 
  -6   2  10     3821.60     3909.86    131.80 o 
  -4   2  10     5916.36     5978.28    167.38 o 
  -2   2  10      117.01      174.28     53.77 o 
   0   2  10     1509.82     1573.49     76.29 o 
   2   2  10     3235.43     3472.14     88.37 o 
   4   2  10     4328.48     4285.27    114.46 o 
   6   2  10     1656.51     1814.81     86.42 o 
   8   2  10      178.00      156.85     72.36 o 
  10   2  10      292.00      509.62     81.82 o 
  12   2  10      249.94      200.09    110.03 o 
 -15   3  10      276.74      246.25    126.66 o 
 -13   3  10      422.81      436.28    143.46 o 
 -11   3  10       46.48       84.55     88.03 o 
  -9   3  10     1795.91     1850.92    136.13 o 
  -7   3  10     3730.46     3688.12    132.41 o 
  -5   3  10      366.54      416.61     53.93 o 
  -3   3  10      797.76      569.15    159.31 o 
  -1   3  10     2721.87     2499.73     95.16 o 
   1   3  10     3135.14     3062.40    119.21 o 
   3   3  10     4001.10     4203.53    118.91 o 
   5   3  10     8142.97     8389.56    233.88 o 
   7   3  10      123.17       87.09     72.97 o 
   9   3  10       33.30       66.11     68.01 o 
  11   3  10      430.58      293.23    104.57 o 
 -14   4  10      205.16      -30.18    152.74 o 
 -12   4  10       51.06      236.48     94.12 o 
 -10   4  10      150.82      156.60     81.32 o 
  -8   4  10      826.89      606.08    118.92 o 
  -6   4  10      895.97     1225.44    172.07 o 
  -4   4  10      275.98      287.33     76.68 o 
  -2   4  10      311.91      409.17     59.11 o 
   0   4  10        4.50       -7.51     50.30 o 
   2   4  10      522.87      509.88    131.50 o 
   4   4  10     2423.87     2300.61    135.51 o 
   6   4  10      401.14      309.75     86.57 o 
   8   4  10       52.88       84.51     68.89 o 
  10   4  10       37.50      206.70     83.44 o 
 -11   5  10      110.73      241.16    242.18 o 
  -9   5  10      139.25      225.49    104.09 o 
  -7   5  10      556.55      372.77    159.15 o 
  -5   5  10      962.23      785.54    189.21 o 
  -3   5  10      434.69      545.13    108.24 o 
  -1   5  10       26.49      -32.67     65.34 o 
   1   5  10       16.80       -4.79     56.97 o 
   3   5  10      844.39      899.91    131.52 o 
   5   5  10      294.11      346.91    165.07 o 
   7   5  10      122.71      261.95     83.01 o 
   9   5  10       47.35      219.84    136.08 o 
  -8   6  10        1.98      -25.79    147.94 o 
  -6   6  10        8.95      166.19     78.48 o 
  -4   6  10       23.17      160.86     87.78 o 
  -2   6  10      174.56      173.73     79.32 o 
   0   6  10      178.77      182.80     97.60 o 
   2   6  10      229.19      105.34     77.41 o 
   4   6  10       90.52       99.82     86.68 o 
 -17   1  11       15.59      201.61    166.61 o 
 -15   1  11       18.09      -21.48     85.57 o 
 -13   1  11      215.87      368.95     87.41 o 
 -11   1  11      220.94      248.60    106.04 o 
  -9   1  11     1017.42      983.97     76.39 o 
  -7   1  11     1579.87     1599.70    130.60 o 
  -5   1  11       51.38       75.88     43.44 o 
  -3   1  11       28.62       46.79     21.72 o 
  -1   1  11      208.49      224.28     45.61 o 
   1   1  11     4416.88     4675.06    106.93 o 
   3   1  11      338.85      304.94     56.80 o 
   5   1  11       39.09      109.31     44.38 o 
   7   1  11      125.63       76.62     49.18 o 
   9   1  11       12.17      -36.38     72.76 o 
  11   1  11       93.75       23.44    108.20 o 
  13   1  11       83.65      311.92    135.06 o 
 -16   2  11       16.15       23.01    108.79 o 
 -14   2  11       55.16       40.92    147.50 o 
 -12   2  11      209.81      259.44    102.50 o 
 -10   2  11      547.58      387.91     85.05 o 
  -8   2  11      421.65      595.21    133.42 o 
  -6   2  11      336.79      354.28     53.87 o 
  -4   2  11        8.60        3.05     37.44 o 
  -2   2  11      192.61      133.86     67.49 o 
   0   2  11       82.54       53.50     44.91 o 
   2   2  11      317.66      363.46     40.88 o 
   4   2  11      258.35      285.07     45.58 o 
   6   2  11        7.65      -23.22     46.43 o 
   8   2  11       40.49        5.31     57.07 o 
  10   2  11      168.87      121.38     97.11 o 
  12   2  11      115.67      110.42     82.02 o 
 -15   3  11       71.99      130.18    133.22 o 
 -13   3  11       18.37       62.10    135.20 o 
 -11   3  11      594.00      462.36    130.60 o 
  -9   3  11      777.68      856.07    151.51 o 
  -7   3  11       94.24       81.37     67.61 o 
  -5   3  11       35.55       19.07     39.09 o 
  -3   3  11      364.17      391.33     49.26 o 
  -1   3  11     1675.75     1597.45     91.97 o 
   1   3  11     1410.18     1237.13     68.45 o 
   3   3  11     2703.92     2589.61     91.00 o 
   5   3  11       90.39      116.21     52.76 o 
   7   3  11        2.20        8.61     56.97 o 
   9   3  11       77.52       52.33     82.39 o 
  11   3  11      402.92      124.62     93.33 o 
 -14   4  11      145.30      193.02    145.32 o 
 -12   4  11       72.46      389.61    230.29 o 
 -10   4  11      642.15      499.23    145.00 o 
  -8   4  11      238.93      163.25     49.06 o 
  -6   4  11     1515.01     1690.51    137.68 o 
  -4   4  11      551.15      436.44    110.50 o 
  -2   4  11      200.37      155.10     51.42 o 
   0   4  11      131.26       77.91     55.94 o 
   2   4  11      622.29      686.55     81.49 o 
   4   4  11      257.85      286.94     71.61 o 
   6   4  11      259.89      250.94     82.93 o 
   8   4  11      895.99      874.35    113.81 o 
  10   4  11       45.45       -8.03     88.33 o 
 -11   5  11      115.99      187.28    103.03 o 
  -9   5  11       89.21      399.38    293.11 o 
  -7   5  11       14.89       57.11     80.76 o 
  -5   5  11       80.90      209.77     90.48 o 
  -3   5  11      426.49      278.75     96.79 o 
  -1   5  11      808.30      939.75    129.28 o 
   1   5  11      368.79      480.28     71.07 o 
   3   5  11      298.62       91.84     67.23 o 
   5   5  11       42.85      274.93    156.15 o 
   7   5  11       78.74      206.09     86.49 o 
  -8   6  11      113.79      175.60    109.60 o 
  -6   6  11       65.86      186.41    110.22 o 
  -4   6  11       63.94      228.05    112.80 o 
  -2   6  11      249.68      273.08    123.95 o 
   0   6  11      458.69      510.30     95.24 o 
   2   6  11      209.61      285.15     98.59 o 
   4   6  11      135.99      282.51    144.50 o 
 -16   0  12      952.26      898.50    338.15 o 
 -14   0  12     1103.51      962.53    378.00 o 
 -12   0  12     1106.31      933.20    148.57 o 
 -10   0  12     2170.99     2173.62    169.78 o 
  -8   0  12       13.25       88.80    103.16 o 
  -6   0  12       42.78       41.86     52.91 o 
  -4   0  12     8311.70     8304.48    228.35 o 
  -2   0  12    13018.78    14049.99    448.22 o 
   0   0  12     2151.22     2077.66    103.64 o 
   2   0  12     5789.91     5644.57    158.99 o 
   4   0  12     1479.84     1646.33    103.72 o 
   6   0  12       71.55      162.29     68.30 o 
   8   0  12     1250.81     1260.17    112.43 o 
  10   0  12      934.17      819.21    219.72 o 
  12   0  12       89.58       95.10    157.13 o 
 -17   1  12       85.54      342.27    141.58 o 
 -15   1  12      736.20      390.09    131.50 o 
 -13   1  12      302.81      302.13    102.66 o 
 -11   1  12      617.87      751.12    190.94 o 
  -9   1  12     1656.52     1735.63     99.28 o 
  -7   1  12     3283.55     3335.28    125.53 o 
  -5   1  12      940.42     1039.90     50.54 o 
  -3   1  12     5235.77     5206.19    124.42 o 
  -1   1  12     2392.50     2381.69     83.52 o 
   1   1  12     2039.84     2226.71     62.99 o 
   3   1  12     1657.92     1777.30     79.86 o 
   5   1  12     2473.44     2681.23    115.42 o 
   7   1  12     1605.34     1686.28     99.95 o 
   9   1  12      767.94      769.45    108.23 o 
  11   1  12      274.02      599.62    142.25 o 
  13   1  12      388.64      452.23    132.10 o 
 -16   2  12      163.31      131.39    137.79 o 
 -14   2  12      497.71      642.02    124.46 o 
 -12   2  12     1498.65     1768.18    169.52 o 
 -10   2  12      279.22      386.90     93.63 o 
  -8   2  12     3102.21     3324.64    159.87 o 
  -6   2  12     1322.56     1348.05     82.07 o 
  -4   2  12     1315.46     1347.42     50.28 o 
  -2   2  12     3901.89     4277.71    170.91 o 
   0   2  12     3232.33     3060.63    110.97 o 
   2   2  12     2585.69     2526.02    108.45 o 
   4   2  12     1736.23     1669.27     77.76 o 
   6   2  12     3596.67     3751.08    143.97 o 
   8   2  12      342.28      383.48     67.78 o 
  10   2  12      472.36      322.73    120.97 o 
  12   2  12      409.22      546.55    126.71 o 
 -15   3  12       42.47      -44.04    112.90 o 
 -13   3  12      756.90      714.67    109.31 o 
 -11   3  12      767.47      772.83    276.24 o 
  -9   3  12       11.81       42.69     65.23 o 
  -7   3  12      410.58      406.10     81.89 o 
  -5   3  12     1183.57     1237.21     64.44 o 
  -3   3  12     2508.37     2663.99    160.94 o 
  -1   3  12     1246.53     1341.61    127.71 o 
   1   3  12     2426.28     2351.52    199.25 o 
   3   3  12      931.16      998.85     87.34 o 
   5   3  12      348.36      270.83     65.61 o 
   7   3  12       26.20        8.02     57.88 o 
   9   3  12       87.27       63.83     81.93 o 
  11   3  12      413.88      259.36     94.25 o 
 -14   4  12       73.30       79.80    119.63 o 
 -12   4  12      354.35      467.63    252.95 o 
 -10   4  12      155.39      182.08    103.46 o 
  -8   4  12      134.45      106.02     42.47 o 
  -6   4  12     1072.69     1178.85    141.66 o 
  -4   4  12      363.49      539.84     94.14 o 
  -2   4  12      115.77      261.32     50.38 o 
   0   4  12      327.85      319.55     57.53 o 
   2   4  12      352.12      304.72     55.57 o 
   4   4  12      481.99      454.14    100.32 o 
   6   4  12      350.50      289.22     82.56 o 
   8   4  12       81.43      173.81     88.25 o 
  10   4  12       49.00      191.52    100.51 o 
 -11   5  12      191.23      464.15    217.66 o 
  -9   5  12       76.81      -67.07    134.13 o 
  -7   5  12       81.16      152.14    128.89 o 
  -5   5  12      544.29      344.00    107.08 o 
  -3   5  12      258.46      210.82     70.15 o 
  -1   5  12      471.46      426.05     76.45 o 
   1   5  12      210.00      158.49     71.52 o 
   3   5  12      583.78      352.26    123.65 o 
   5   5  12      428.06      299.59    105.25 o 
   7   5  12      314.88       94.34     77.91 o 
  -6   6  12       39.30       43.76    104.24 o 
  -4   6  12      275.09      318.49    153.82 o 
  -2   6  12       79.31      242.68     82.68 o 
   0   6  12        2.38      180.26    120.98 o 
   2   6  12       28.86      160.47     87.54 o 
 -17   1  13        1.82      293.53    133.90 o 
 -15   1  13       33.86      118.05    132.78 o 
 -13   1  13        0.10       55.60     81.63 o 
 -11   1  13       18.33       -1.45     75.23 o 
  -9   1  13      551.16      475.77     92.87 o 
  -7   1  13      894.99      977.91    150.31 o 
  -5   1  13     1053.97     1142.21     54.30 o 
  -3   1  13       98.89      122.49     33.62 o 
  -1   1  13       17.69      -24.10     48.20 o 
   1   1  13      272.86      305.08     38.35 o 
   3   1  13      315.15      411.62     55.81 o 
   5   1  13      492.49      491.41     88.47 o 
   7   1  13      108.04       57.32     58.90 o 
   9   1  13       86.32      120.23     79.41 o 
  11   1  13      167.15      308.92    111.59 o 
  13   1  13        0.12      241.95    117.11 o 
 -16   2  13        8.16      -45.14    140.24 o 
 -14   2  13      282.50      435.89    149.63 o 
 -12   2  13      561.72      398.90     92.84 o 
 -10   2  13       18.86      -32.23     66.26 o 
  -8   2  13      167.87      182.00     72.55 o 
  -6   2  13       49.49       77.28     43.76 o 
  -4   2  13       50.56      124.89     78.83 o 
  -2   2  13      280.14      304.98     60.81 o 
   0   2  13     4778.98     5245.81    280.38 o 
   2   2  13      991.72      917.20     54.19 o 
   4   2  13      821.30      869.06     58.14 o 
   6   2  13     1104.88     1190.60     95.92 o 
   8   2  13       23.34      164.60     70.54 o 
  10   2  13      154.40      210.56     77.72 o 
  12   2  13      143.94      242.46    105.07 o 
 -15   3  13       16.92      -47.33     94.66 o 
 -13   3  13      136.88      152.22    105.26 o 
 -11   3  13        4.38       28.78     94.42 o 
  -9   3  13      601.92      455.89     89.82 o 
  -7   3  13      776.70      724.76     58.05 o 
  -5   3  13     1175.01     1395.85     84.08 o 
  -3   3  13       78.61      154.45     71.42 o 
  -1   3  13      786.56      564.45    164.90 o 
   1   3  13      399.09      451.57     97.67 o 
   3   3  13      490.03      417.27     43.24 o 
   5   3  13      131.87      113.55     63.78 o 
   7   3  13      356.08      253.58     77.05 o 
   9   3  13      602.48      553.77    133.59 o 
  11   3  13       40.19       14.26     79.40 o 
 -14   4  13      127.93      298.52    173.89 o 
 -12   4  13       23.98      235.12    191.40 o 
 -10   4  13      317.31      203.23     94.78 o 
  -8   4  13       57.75       25.83     91.24 o 
  -6   4  13       25.65      317.18    235.78 o 
  -4   4  13      130.84       78.53     54.02 o 
  -2   4  13      331.42      190.92     39.83 o 
   0   4  13      276.79      127.46     41.05 o 
   2   4  13      172.18      187.28     44.39 o 
   4   4  13      919.94      929.38     89.69 o 
   6   4  13        2.71       71.12     63.04 o 
   8   4  13       90.75      263.64     98.39 o 
 -11   5  13       70.89      568.03    140.16 o 
  -9   5  13       39.18      188.51    173.29 o 
  -7   5  13       30.80      -33.99    211.52 o 
  -5   5  13      550.46      189.58     84.42 o 
  -3   5  13      585.83      347.07     66.09 o 
  -1   5  13      213.25      121.60     59.04 o 
   1   5  13       63.33      104.68     70.28 o 
   3   5  13       67.39      129.82     76.44 o 
   5   5  13       48.82      129.09     87.84 o 
   7   5  13       70.29       38.85    109.99 o 
  -6   6  13      145.69      472.21    139.42 o 
  -4   6  13      282.52      326.10     89.71 o 
  -2   6  13      275.74      320.19     80.36 o 
   0   6  13      274.38      158.16    171.23 o 
   2   6  13      106.43      268.76    197.84 o 
 -16   0  14      272.74      213.35    156.26 o 
 -14   0  14     1171.97     1572.69    201.84 o 
 -12   0  14       95.29      111.22    176.97 o 
 -10   0  14      272.94      208.60     80.93 o 
  -8   0  14     1349.69     1513.45    156.30 o 
  -6   0  14     8274.84     8254.66    345.31 o 
  -4   0  14     8435.88     8556.64    308.85 o 
  -2   0  14     8826.74     9087.72    259.58 o 
   0   0  14     1794.71     1931.86    100.97 o 
   2   0  14     1236.20     1521.54    129.14 o 
   4   0  14     2340.83     2544.61    132.55 o 
   6   0  14     1417.47     1603.87    130.16 o 
   8   0  14     1415.20     1465.90    142.08 o 
  10   0  14     1502.56     1605.97    204.27 o 
  12   0  14      507.84      850.24    209.29 o 
 -17   1  14       70.12      205.28    206.17 o 
 -15   1  14      691.20      420.70    131.80 o 
 -13   1  14      758.79      570.57    114.18 o 
 -11   1  14     1187.76     1337.41    123.63 o 
  -9   1  14      134.36      125.08     79.82 o 
  -7   1  14      193.59      207.71     58.88 o 
  -5   1  14     1502.06     1534.37     81.67 o 
  -3   1  14     4371.19     4277.59    117.69 o 
  -1   1  14     1189.99     1329.53    106.01 o 
   1   1  14      218.37      222.94     45.91 o 
   3   1  14     3045.65     3139.25    108.73 o 
   5   1  14      941.17      938.88    128.86 o 
   7   1  14      394.35      453.99     95.32 o 
   9   1  14      561.03      774.08    113.30 o 
  11   1  14      335.33      305.34     87.79 o 
 -16   2  14      144.39      127.43    107.14 o 
 -14   2  14      317.55      200.40    117.28 o 
 -12   2  14     1241.12     1393.37    159.18 o 
 -10   2  14      355.92      302.53    101.18 o 
  -8   2  14       11.56       10.05     67.30 o 
  -6   2  14      671.17      826.47    104.72 o 
  -4   2  14     1532.13     1384.65     87.37 o 
  -2   2  14     4037.86     4277.55    194.29 o 
   0   2  14      648.57      820.66     87.13 o 
   2   2  14     1109.24     1133.75    138.02 o 
   4   2  14      193.72      196.53     45.42 o 
   6   2  14      794.91      792.60     92.48 o 
   8   2  14      548.25      408.53     73.66 o 
  10   2  14      381.98      183.20     95.71 o 
 -15   3  14      196.48      135.30    104.86 o 
 -13   3  14      702.36      673.27    160.67 o 
 -11   3  14      462.69      488.11    123.12 o 
  -9   3  14        4.87        2.61     78.44 o 
  -7   3  14     1179.25     1160.94    104.13 o 
  -5   3  14     1367.76     1235.46     96.01 o 
  -3   3  14     2777.85     3044.48    269.45 o 
  -1   3  14     5235.06     5442.43    242.88 o 
   1   3  14     1134.95     1284.38    114.76 o 
   3   3  14      131.51       72.60     40.25 o 
   5   3  14      326.93      371.26     68.54 o 
   7   3  14     2617.80     2535.43    137.08 o 
   9   3  14      441.40      373.10     90.25 o 
 -12   4  14      351.45      584.34    153.55 o 
 -10   4  14      283.82      213.27     60.01 o 
  -8   4  14        6.63       49.59     79.72 o 
  -4   4  14      291.68      126.21     98.57 o 
  -2   4  14      912.50      806.30    123.05 o 
   0   4  14      938.27      832.65    140.61 o 
   2   4  14       19.04       21.26     33.89 o 
   4   4  14       32.39      157.28     76.47 o 
   6   4  14      403.49      277.38     71.19 o 
   8   4  14      361.01      536.21    104.34 o 
  -9   5  14      146.26      206.35    134.65 o 
  -7   5  14        3.46       92.37    108.83 o 
  -5   5  14      222.85      123.17     74.82 o 
  -3   5  14      294.54      187.19    107.55 o 
  -1   5  14      188.57      172.85    104.11 o 
   1   5  14       63.96       86.53     64.97 o 
   3   5  14       88.57       25.92     56.66 o 
   5   5  14       60.88      139.19    219.67 o 
  -4   6  14      186.19      351.19    165.61 o 
  -2   6  14       88.04      226.11    141.25 o 
   0   6  14       27.42      266.88    207.93 o 
 -15   1  15       39.06      -19.12    132.08 o 
 -13   1  15      532.90      552.89    115.06 o 
 -11   1  15      425.62      202.98     78.30 o 
  -9   1  15      322.03      283.86     88.69 o 
  -7   1  15       38.44       75.14     49.09 o 
  -5   1  15       34.91       76.64     46.54 o 
  -3   1  15       26.29       23.87     63.15 o 
  -1   1  15      764.31      863.50    117.26 o 
   1   1  15     1402.76     1642.01     88.67 o 
   3   1  15       29.69       53.12     49.96 o 
   5   1  15        2.13       10.58     53.01 o 
   7   1  15        0.48      -36.45     74.26 o 
   9   1  15       23.99       40.49     67.14 o 
  11   1  15        3.75      -41.46     98.07 o 
 -16   2  15       41.19      171.31    173.62 o 
 -14   2  15        1.43       91.93    128.42 o 
 -12   2  15        1.75       98.32     86.42 o 
 -10   2  15      222.78      118.93     82.91 o 
  -8   2  15      662.46      677.90     81.59 o 
  -6   2  15      732.09      895.41    102.12 o 
  -4   2  15      156.11      147.96     87.64 o 
  -2   2  15      439.42      448.77     76.67 o 
   0   2  15       38.37       78.80     52.21 o 
   2   2  15     1452.22     1345.26    105.55 o 
   4   2  15       59.33       63.31     41.61 o 
   6   2  15     1058.14     1154.03     84.68 o 
   8   2  15      131.14       72.46     80.72 o 
  10   2  15       85.42       15.49     79.93 o 
 -13   3  15      258.17      239.75    101.78 o 
 -11   3  15       60.07       37.67     83.69 o 
  -9   3  15       79.47       39.50     62.94 o 
  -7   3  15        2.15       13.06     54.49 o 
  -5   3  15       17.66       43.88     63.96 o 
  -3   3  15      535.11      926.98    183.34 o 
  -1   3  15     1306.63     1556.09    201.30 o 
   1   3  15      444.84      238.76     73.01 o 
   3   3  15       96.06       57.54     69.10 o 
   5   3  15      410.84      426.00     66.69 o 
   7   3  15       12.44      -34.73     69.66 o 
   9   3  15       72.35       62.30     80.47 o 
 -12   4  15       83.80      242.34    135.57 o 
 -10   4  15      107.43      178.97     99.67 o 
  -8   4  15      170.59       80.99     87.79 o 
  -6   4  15      197.24       49.40     54.13 o 
  -4   4  15      597.78      552.15    136.91 o 
  -2   4  15       20.13      -71.10    142.20 o 
   0   4  15      183.34      197.28    123.16 o 
   2   4  15      170.46      140.41     81.96 o 
   4   4  15      274.69      140.10     68.68 o 
   6   4  15       28.81       84.02     72.45 o 
   8   4  15       81.06      438.42    144.17 o 
  -9   5  15      133.13      139.65    292.06 o 
  -7   5  15      145.43      180.23    120.61 o 
  -5   5  15      226.83      122.65    117.82 o 
  -3   5  15      292.82      226.09    139.36 o 
  -1   5  15       73.92       64.85    194.42 o 
   1   5  15      109.62      103.64    345.52 o 
   3   5  15       77.68      412.17    138.02 o 
   5   5  15       90.48      175.25    162.28 o 
 -16   0  16       66.04      335.20    376.77 o 
 -14   0  16      459.43      169.47    112.29 o 
 -12   0  16      146.53       37.77    104.27 o 
 -10   0  16      820.64      856.34    212.68 o 
  -8   0  16      383.09      433.79    120.54 o 
  -6   0  16     1611.80     1787.71    114.67 o 
  -4   0  16     4068.38     4592.70    666.84 o 
  -2   0  16      938.84     1040.68     78.28 o 
   0   0  16      168.01      133.28     64.61 o 
   2   0  16       34.14      120.71    128.41 o 
   4   0  16     2126.47     2211.61    130.26 o 
   6   0  16     1288.95     1755.01    159.32 o 
   8   0  16     1264.68     1251.19    143.99 o 
  10   0  16      546.61      415.73    132.79 o 
 -15   1  16      296.58      307.95    181.02 o 
 -13   1  16      766.12      782.03    173.75 o 
 -11   1  16      233.47      111.79     83.83 o 
  -9   1  16      148.90      127.01     78.73 o 
  -7   1  16      529.90      593.93     65.38 o 
  -5   1  16     3295.34     3573.25    240.10 o 
  -3   1  16     1601.03     1740.93    105.16 o 
  -1   1  16     3793.41     3956.93    124.58 o 
   1   1  16     1012.29      998.95     53.87 o 
   3   1  16      253.01      151.92     42.39 o 
   5   1  16      344.00      437.44    100.72 o 
   7   1  16      908.81     1102.57    101.75 o 
   9   1  16      389.58      425.84     97.44 o 
  11   1  16      154.61       93.22     85.75 o 
 -14   2  16      700.23      524.38    193.01 o 
 -12   2  16      701.74      706.90    211.91 o 
 -10   2  16      255.38      281.10    100.54 o 
  -8   2  16       15.22       84.26     58.09 o 
  -6   2  16     1801.68     1599.25    165.51 o 
  -4   2  16     1695.66     1696.44    218.57 o 
  -2   2  16     3393.76     3251.63    172.00 o 
   0   2  16     1979.56     2254.46    153.13 o 
   2   2  16      224.01      190.30    104.64 o 
   4   2  16      195.79      142.76     46.56 o 
   6   2  16     1475.92     1412.18     84.95 o 
   8   2  16     1353.58     1083.25    128.11 o 
  10   2  16       98.84       49.20     84.82 o 
 -13   3  16      107.47      213.17    147.92 o 
 -11   3  16      398.80      529.86    128.84 o 
  -9   3  16       72.54      125.40     82.72 o 
  -7   3  16       22.62       93.45     48.92 o 
  -5   3  16      944.78      951.95    133.63 o 
  -3   3  16     2184.94     2413.81    132.98 o 
  -1   3  16      515.69      347.12    143.84 o 
   1   3  16       58.45       85.75     76.00 o 
   3   3  16       35.25      173.04     95.34 o 
   5   3  16      383.85      241.56     62.51 o 
   7   3  16     1079.52     1065.86    138.59 o 
   9   3  16      501.08      361.39    106.29 o 
 -12   4  16      119.33      446.52    222.52 o 
 -10   4  16       90.73      254.28    123.99 o 
  -8   4  16        6.39      143.10    128.41 o 
  -6   4  16        9.65       46.85     69.36 o 
  -4   4  16      861.42      935.34    196.61 o 
  -2   4  16      917.61      988.84    245.58 o 
   0   4  16      247.63      134.77    155.05 o 
   2   4  16        2.11       -2.21     76.88 o 
   4   4  16       12.78      158.43    162.26 o 
   6   4  16       84.53      112.05     48.91 o 
  -9   5  16      158.32      256.33    198.64 o 
  -7   5  16       20.64       61.10    174.77 o 
  -3   5  16      538.84      692.13    212.53 o 
  -1   5  16      372.08      427.54    161.59 o 
   1   5  16      123.19      417.32    206.36 o 
   3   5  16       93.40      109.31    273.93 o 
 -15   1  17       52.58      154.64    162.27 o 
 -13   1  17       11.85       31.73     94.08 o 
 -11   1  17        0.58       28.23     93.39 o 
  -9   1  17      355.59      260.96     84.44 o 
  -7   1  17      276.36      228.24     53.31 o 
  -5   1  17      782.34     1040.49    155.05 o 
  -3   1  17      430.42      440.75     73.83 o 
  -1   1  17      101.41      230.99     57.13 o 
   1   1  17        5.84      103.88     74.02 o 
   3   1  17        3.65       59.02     99.25 o 
   5   1  17      313.96      344.09     74.02 o 
   7   1  17      333.42      273.40     89.74 o 
   9   1  17        0.21       -2.61     63.55 o 
 -14   2  17       29.39      393.10    170.86 o 
 -12   2  17      554.18      445.12    105.76 o 
 -10   2  17       17.06       13.04     63.80 o 
  -8   2  17      314.31      302.62     60.66 o 
  -6   2  17      388.89      264.56     68.53 o 
  -4   2  17      382.48      409.47    142.71 o 
  -2   2  17      146.29       99.71     64.30 o 
   0   2  17       87.10      105.79     74.59 o 
   2   2  17      218.45      204.56     92.56 o 
   4   2  17       20.00       17.23     47.09 o 
   6   2  17       63.59       29.43     69.25 o 
   8   2  17        1.69       18.71     86.44 o 
 -13   3  17        1.20      317.85    138.85 o 
 -11   3  17       33.90       34.46     89.19 o 
  -9   3  17        7.86       46.16     59.04 o 
  -7   3  17      402.48      424.44     53.44 o 
  -5   3  17     1133.12     1342.35    228.46 o 
  -3   3  17      497.52      716.50    196.75 o 
  -1   3  17       52.80       32.33    104.86 o 
   1   3  17       41.93       23.50     74.49 o 
   3   3  17       32.91       94.35     86.85 o 
   5   3  17      421.27      279.96     47.26 o 
   7   3  17      238.56      173.38     69.96 o 
 -12   4  17       22.96      339.97    156.92 o 
 -10   4  17       71.36      225.40     67.74 o 
  -8   4  17      135.23      144.05     74.69 o 
  -6   4  17       10.80       99.06    198.13 o 
  -4   4  17      137.74       56.73    126.46 o 
  -2   4  17      551.09      495.11    145.55 o 
   0   4  17      412.48      331.11    166.81 o 
   2   4  17      195.09      113.88     87.26 o 
   4   4  17      108.33      172.54    101.36 o 
   6   4  17       59.99      195.31    155.92 o 
  -7   5  17      144.40     -124.24    248.49 o 
  -1   5  17       16.82      -90.38    180.75 o 
   1   5  17       60.21      311.98    151.48 o 
 -14   0  18      270.71       33.58    129.21 o 
 -12   0  18      831.13      993.88    244.13 o 
 -10   0  18      893.02      782.48    279.91 o 
  -8   0  18     1229.30     1185.54    143.26 o 
  -6   0  18      211.60      182.72    118.22 o 
  -4   0  18     2487.73     2664.22    117.91 o 
  -2   0  18     1583.37     1686.49    109.72 o 
   0   0  18     2528.14     2671.42    117.37 o 
   2   0  18      331.90      290.24     92.68 o 
   4   0  18      847.34      939.19    544.42 o 
   6   0  18     1222.06     1176.11    150.33 o 
   8   0  18      713.42      603.84    111.14 o 
 -15   1  18       76.99      370.54    171.54 o 
 -13   1  18      212.44      104.13     94.24 o 
 -11   1  18      220.55      165.42     86.53 o 
  -9   1  18      864.32      972.16     86.51 o 
  -7   1  18       21.40      118.03     65.28 o 
  -5   1  18      937.35      999.57     64.69 o 
  -3   1  18     2520.83     2988.36    155.85 o 
  -1   1  18      928.32      985.09    126.49 o 
   1   1  18       20.70       62.40     30.02 o 
   3   1  18       72.62      215.73     69.22 o 
   5   1  18      914.29      864.01     95.47 o 
   7   1  18      659.85      528.97     96.34 o 
   9   1  18      375.43      318.84    101.72 o 
 -14   2  18       91.97       37.92    131.44 o 
 -12   2  18       80.13      137.83    100.68 o 
 -10   2  18      275.15      227.33     85.30 o 
  -8   2  18       82.12       97.15     47.87 o 
  -6   2  18      404.07      659.64    208.25 o 
  -4   2  18     1319.32     1566.58    116.95 o 
  -2   2  18      955.37     1018.44    119.64 o 
   0   2  18      366.24      592.78    193.09 o 
   2   2  18      139.13      229.53     96.24 o 
   4   2  18      314.81      295.72     83.90 o 
   6   2  18      252.04      264.76     92.12 o 
   8   2  18      440.25      450.98     95.12 o 
 -13   3  18      287.17      246.99    149.75 o 
 -11   3  18      165.14      156.95     74.16 o 
  -9   3  18      116.39       95.75    120.92 o 
  -7   3  18      996.25      985.73    190.63 o 
  -5   3  18     1198.54     1427.57    217.01 o 
  -3   3  18      102.07       71.37     83.64 o 
  -1   3  18      286.64      210.15    153.40 o 
   1   3  18      689.66      691.72     95.18 o 
   3   3  18      330.30      279.44    101.10 o 
   5   3  18      323.76      284.91    135.43 o 
   7   3  18      685.24     1004.08    385.36 o 
 -10   4  18        1.26      146.12    115.10 o 
  -8   4  18      179.47      338.72    285.93 o 
  -6   4  18      324.83      680.21    380.01 o 
  -4   4  18      280.37      378.00    121.27 o 
  -2   4  18      153.58       15.27    273.18 o 
   0   4  18      111.22      110.35    103.73 o 
   2   4  18       43.10       74.67    128.25 o 
   4   4  18       66.42      129.79     96.17 o 
  -5   5  18       25.16       17.83    119.24 o 
  -3   5  18      237.71      282.87    163.92 o 
  -1   5  18      113.38      461.54    226.49 o 
 -15   1  19       18.50      208.93    178.29 o 
 -13   1  19        1.25      151.71    118.80 o 
 -11   1  19       71.07      243.35     92.61 o 
  -9   1  19       26.08       29.86     67.41 o 
  -7   1  19        8.01       59.67     85.70 o 
  -5   1  19      407.16      229.73     62.46 o 
  -3   1  19        0.25       75.23     72.63 o 
  -1   1  19        5.03       -4.81     59.94 o 
   1   1  19       65.48       41.31     29.08 o 
   3   1  19       44.45      149.52     74.92 o 
   5   1  19       94.19      116.10     63.31 o 
   7   1  19       20.62      107.89    104.80 o 
 -14   2  19        8.87      312.29     95.57 o 
 -12   2  19       62.51       32.77     78.54 o 
 -10   2  19       28.34       69.87     67.85 o 
  -8   2  19      173.41      166.11     55.80 o 
  -6   2  19      820.24      902.65    254.54 o 
  -4   2  19        0.73      113.13     74.21 o 
  -2   2  19       35.58       14.60     70.36 o 
   0   2  19        5.42      -24.42     67.09 o 
   2   2  19       85.03       91.67     69.08 o 
   4   2  19       33.89       12.43     37.47 o 
   6   2  19      467.02      565.46    178.80 o 
 -11   3  19       45.09       81.69     71.81 o 
  -9   3  19       97.24       38.58     57.50 o 
  -7   3  19       83.29      216.20     96.71 o 
  -5   3  19        4.87      -36.82     94.33 o 
  -3   3  19      117.93      181.53     82.68 o 
  -1   3  19      174.15      350.21    117.20 o 
   1   3  19      295.91      298.37    103.25 o 
   3   3  19      183.35      260.54    111.82 o 
   5   3  19      106.56      209.45    105.74 o 
 -10   4  19       27.65      135.72    221.42 o 
  -8   4  19      103.07      208.67    343.97 o 
  -6   4  19      103.78      149.55    200.20 o 
  -4   4  19      224.34      516.52    248.82 o 
  -2   4  19      122.97      368.77    150.94 o 
   0   4  19       12.35       30.58    151.52 o 
   2   4  19       17.72      161.52    147.98 o 
   4   4  19       13.24      163.66    166.73 o 
 -14   0  20       31.28      -90.84    181.68 o 
 -12   0  20      375.17      232.35    120.79 o 
 -10   0  20      322.96      143.62    118.22 o 
  -8   0  20      809.61      607.43    323.48 o 
  -6   0  20       67.73       76.71    100.21 o 
  -4   0  20      961.39      909.60     69.65 o 
  -2   0  20     1203.36     1361.07    140.35 o 
   0   0  20      167.78       63.20     63.50 o 
   2   0  20      463.96      373.52     96.23 o 
   4   0  20      920.53     1060.04    667.36 o 
   6   0  20      673.29      503.37    183.39 o 
   8   0  20      328.07      143.72    105.91 o 
 -13   1  20      251.38      304.42    105.57 o 
 -11   1  20      390.40      291.84     80.18 o 
  -9   1  20      407.64      279.62     66.56 o 
  -7   1  20      291.76      491.24    116.69 o 
  -5   1  20      296.04      211.36    101.39 o 
  -3   1  20     1247.29     1166.43    116.59 o 
  -1   1  20      389.50      587.90    227.45 o 
   1   1  20      690.57      749.08    108.65 o 
   3   1  20      184.74      145.77     75.21 o 
   5   1  20       97.59      188.13    104.75 o 
   7   1  20      108.15      169.41     99.56 o 
 -12   2  20      204.05      235.97     99.37 o 
 -10   2  20      315.67      191.17     71.17 o 
  -8   2  20      588.44      425.28    120.88 o 
  -6   2  20      751.59      656.12    129.05 o 
  -4   2  20      434.03      675.04    110.91 o 
  -2   2  20      164.82      174.14     93.73 o 
   0   2  20      553.56      253.06    107.15 o 
   2   2  20      468.74      448.96    156.31 o 
   4   2  20      191.76      242.98    119.24 o 
   6   2  20      230.72      366.32    111.92 o 
 -11   3  20      114.17      171.70     93.25 o 
  -9   3  20      326.33      284.14    109.57 o 
  -7   3  20      265.85      231.83    102.51 o 
  -5   3  20       24.23      137.80     94.20 o 
  -3   3  20       10.06       54.08     75.29 o 
  -1   3  20      290.79      344.62    118.29 o 
   1   3  20      521.52      573.22    250.31 o 
   3   3  20      423.90      306.06     97.83 o 
   5   3  20      290.52      326.83    119.81 o 
  -8   4  20      170.13      408.13    520.81 o 
  -6   4  20      162.88      515.11    162.65 o 
  -4   4  20       10.00      739.70    321.32 o 
  -2   4  20       42.40      375.45    123.33 o 
   0   4  20      157.90      410.25    199.69 o 
   2   4  20      101.14      294.84    107.03 o 
 -13   1  21        9.78      205.25    122.07 o 
 -11   1  21        0.08      -41.26    110.48 o 
  -9   1  21      309.61      158.05     70.41 o 
  -7   1  21      115.42       71.31     61.76 o 
  -5   1  21      106.50      136.04     81.95 o 
  -3   1  21        0.34       72.34     89.17 o 
  -1   1  21      120.18      158.44     80.74 o 
   1   1  21        2.22      -17.57    148.73 o 
   3   1  21       16.72       47.24     54.58 o 
   5   1  21       30.92       87.94     90.11 o 
 -12   2  21       28.29       89.36     76.30 o 
 -10   2  21      336.58      197.65     79.82 o 
  -8   2  21        3.65       12.82     69.09 o 
  -6   2  21      262.23      159.06     91.97 o 
  -4   2  21       42.94      133.72    101.55 o 
  -2   2  21       63.93       11.82     98.31 o 
   0   2  21      105.20       69.50    106.82 o 
   2   2  21      178.79      246.81     82.18 o 
   4   2  21       45.08      -39.03    116.64 o 
  -9   3  21      146.22      102.67    116.57 o 
  -5   3  21       49.51      120.01     93.80 o 
  -3   3  21       58.54      133.43    142.99 o 
  -1   3  21       39.34       21.85    123.68 o 
   1   3  21        0.73      -60.73    121.45 o 
   3   3  21       91.81      102.82     92.94 o 
  -6   4  21      117.54      251.95    216.08 o 
  -4   4  21       19.96      224.69    151.94 o 
  -2   4  21      140.44      220.75    190.12 o 
   0   4  21       71.67      347.10    274.99 o 
 -12   0  22      320.81      487.86    166.93 o 
 -10   0  22      100.10      189.49     92.87 o 
  -8   0  22      513.40      695.61    154.12 o 
  -6   0  22      263.29      284.34    105.50 o 
  -4   0  22        2.90       -3.30     58.79 o 
  -2   0  22     1002.20      882.31    100.36 o 
   0   0  22     1353.95     1259.47    221.76 o 
   2   0  22      996.31      862.75    127.09 o 
   4   0  22       45.32       89.98    118.56 o 
 -11   1  22      132.59       57.77     78.02 o 
  -9   1  22      424.75      332.00     98.02 o 
  -7   1  22     1041.88     1115.17    230.55 o 
  -5   1  22        9.60       47.68     76.52 o 
  -3   1  22      105.97      241.76     77.44 o 
  -1   1  22      293.96      322.01    100.45 o 
   1   1  22      227.00      254.62     76.21 o 
   3   1  22      209.22       81.14     38.53 o 
   5   1  22      315.89      560.32    184.81 o 
 -10   2  22      407.63      328.38    161.56 o 
  -8   2  22      236.98      259.65    151.36 o 
  -6   2  22       61.86      144.55     90.31 o 
  -4   2  22       30.23       50.89    104.54 o 
  -2   2  22      213.65      191.39     98.59 o 
   0   2  22      434.48      192.01     89.66 o 
   2   2  22      436.35      259.76     89.14 o 
   4   2  22      153.81      211.63    105.69 o 
  -9   3  22      100.76      114.94    101.40 o 
  -7   3  22        9.17      192.12    120.45 o 
  -5   3  22      160.29      196.48     98.29 o 
  -3   3  22       71.79      253.38    114.04 o 
  -1   3  22      221.92      104.44    166.18 o 
   1   3  22      700.01      416.17    136.79 o 
 -11   1  23       76.23      182.07     80.50 o 
  -9   1  23       27.88      114.92    129.89 o 
  -7   1  23      136.90       85.59     42.22 o 
  -5   1  23        1.49      158.82    203.37 o 
  -3   1  23        6.69       71.23     81.65 o 
  -1   1  23        2.94       61.84     96.49 o 
   1   1  23       35.40       61.84     76.56 o 
   3   1  23       47.05      322.97    147.13 o 
 -10   2  23        0.13      -30.29    113.44 o 
  -8   2  23        6.76       68.42     98.08 o 
  -4   2  23      106.89       42.99    103.39 o 
  -2   2  23       17.73       30.69     82.87 o 
   0   2  23      205.76       90.69    119.01 o 
   2   2  23        6.92      130.81    146.24 o 
  -7   3  23       21.77      281.65     86.19 o 
  -5   3  23        4.55       84.54     96.59 o 
  -3   3  23        4.58       63.66    128.70 o 
  -1   3  23      161.47      -27.88     97.07 o 
 -10   0  24      249.25      279.24    202.65 o 
  -8   0  24      522.12      158.57    130.00 o 
  -6   0  24      492.15      520.18    197.89 o 
  -4   0  24        2.55       52.38     73.69 o 
  -2   0  24      479.45      140.53     68.42 o 
   0   0  24      287.52      107.12     72.04 o 
   2   0  24      188.80      477.76    446.40 o 
  -9   1  24      240.12      381.66    157.08 o 
  -7   1  24      105.24      107.67    117.04 o 
  -5   1  24        3.35      121.50    143.42 o 
  -3   1  24        7.90      102.19    124.98 o 
  -1   1  24      411.43      573.08    174.79 o 
   1   1  24      491.88      361.94    120.41 o 
  -8   2  24       72.60      129.20    125.66 o 
  -6   2  24       98.72      479.58    130.46 o 
  -4   2  24       94.11      256.23    130.95 o 
  -2   2  24       49.37      117.93    108.02 o 
   0   2  24      211.61      323.11    118.73 o 
  -7   1  25       22.71       94.25    107.07 o 
  -5   1  25       59.82       85.23     72.38 o 
  -3   1  25        9.30       79.54     71.62 o 
  -1   1  25        9.77      205.04     94.70 o 
  -4   2  25       40.82      131.83    108.24 o 
                                                 
